# Supplementary material for: Screening of a Plant Extract Library from the Greek Flora for Biological Activities Related to Anti-Aging Applications
Source: Antioxidants (Basel). 2025 Jul 4;14(7):824. doi: 10.3390/antiox14070824 (PMC12291661; doi:10.3390/antiox14070824)
Supplement: Supplementary file 1 [file antioxidants-14-00824-s001.zip]

Archive with 1 entries (1 files):
- antioxidants-3694123-supplementary.pdf
